# Supplementary material for: Evaluation of Undergraduate Dental Students’ Opinions on the Use of Digital Versus Conventional Design in Prosthodontics
Source: Dent J (Basel). 2025 May 29;13(6):242. doi: 10.3390/dj13060242 (PMC12192495; doi:10.3390/dj13060242)
Supplement: Supplementary file 1 [file dentistry-13-00242-s001.zip]

Archive with 1 entries (1 files):
- dentistry-3613842-supplementary.pdf
